# Supplementary material for: Viability and In Vitro Gastrointestinal Transit Tolerance of Multispecies Probiotic Combinations Incorporated into Orange Juice and Drinking Water
Source: Foods. 2023 Jun 2;12(11):2249. doi: 10.3390/foods12112249 (PMC10252187; doi:10.3390/foods12112249)
Supplement: Supplementary file 1 [file foods-12-02249-s001.zip]

Archive with 1 entries (1 files):
- foods-2418615-supplementary.pdf
